# Supplementary material for: A new species of Psammonitocrella Huys, 2009 (Copepoda, Harpacticoida, Ameiridae) from California (USA), with a discussion of the relationship between Psammonitocrella and Parastenocarididae
Source: Zookeys. 2020 Nov 24;996:19–35. doi: 10.3897/zookeys.996.55034 (PMC7710687; doi:10.3897/zookeys.996.55034)
Supplement: XML Treatment for Psammonitocrella [file zookeys.996.55034-treatment1.xml]

<!DOCTYPE tp:taxon-treatment
  PUBLIC "-//TaxonX//DTD Taxonomic Treatment Publishing DTD v0 20100105//EN" "tax-treatment-NSO.dtd">
<tp:taxon-treatment xmlns:tp="http://www.plazi.org/taxpub"><tp:treatment-meta><kwd-group><label>Taxon classification</label><kwd><named-content xmlns:xlink="http://www.w3.org/1999/xlink" content-type="kingdom">Animalia</named-content></kwd><kwd><named-content xmlns:xlink="http://www.w3.org/1999/xlink" content-type="order">Harpacticoida</named-content></kwd><kwd><named-content xmlns:xlink="http://www.w3.org/1999/xlink" content-type="family">Ameiridae</named-content></kwd></kwd-group><mixed-citation publication-type="journal"><person-group><name><surname>Corgosinho</surname><given-names>Paulo Henrique Costa</given-names></name><name><surname>Kihara</surname><given-names>Terue Cristina</given-names></name><name><surname>Arbizu</surname><given-names>Pedro Martínez</given-names></name></person-group><article-title>A new species of <italic><tp:taxon-name><tp:taxon-name-part taxon-name-part-type="genus" reg="Psammonitocrella">Psammonitocrella</tp:taxon-name-part></tp:taxon-name></italic> Huys, 2009 (<tp:taxon-name><tp:taxon-name-part taxon-name-part-type="subclass">Copepoda</tp:taxon-name-part></tp:taxon-name>, <tp:taxon-name><tp:taxon-name-part taxon-name-part-type="order">Harpacticoida</tp:taxon-name-part></tp:taxon-name>, <tp:taxon-name><tp:taxon-name-part taxon-name-part-type="family">Ameiridae</tp:taxon-name-part></tp:taxon-name>) from California (USA), with a discussion of the relationship between <italic><tp:taxon-name><tp:taxon-name-part taxon-name-part-type="genus" reg="Psammonitocrella">Psammonitocrella</tp:taxon-name-part></tp:taxon-name></italic> and <tp:taxon-name><tp:taxon-name-part taxon-name-part-type="family">Parastenocarididae</tp:taxon-name-part></tp:taxon-name></article-title><source>Zookeys</source><day>24</day><month>11</month><year>2020</year><volume>996</volume><fpage>19</fpage><lpage>35</lpage><pub-id pub-id-type="doi">10.3897/zookeys.996.55034</pub-id></mixed-citation></tp:treatment-meta><tp:nomenclature><label>Genus</label><tp:taxon-name><object-id xmlns:xlink="http://www.w3.org/1999/xlink" content-type="arpha" xlink:type="simple">C3C6B473-52A0-5F1D-87A0-6F82AFA7F982</object-id>
            <tp:taxon-name-part taxon-name-part-type="genus" reg="Psammonitocrella">Psammonitocrella</tp:taxon-name-part>
          </tp:taxon-name><tp:taxon-authority>Huys, 2009</tp:taxon-authority></tp:nomenclature><tp:treatment-sec sec-type="diagnosis" id="SECID0EGAAE"><title>Diagnosis amended.</title><p><tp:taxon-name><tp:taxon-name-part taxon-name-part-type="family">Ameiridae</tp:taxon-name-part></tp:taxon-name>. Body small, slender, and cylindrical, without distinct demarcation between prosome and urosome. Integument weakly chitinized, with or without lateral cuticular windows on <abbrev xmlns:xlink="http://www.w3.org/1999/xlink" xlink:title="leg 2" id="ABBRID0ERAAE" xlink:type="simple">P2</abbrev>–<abbrev xmlns:xlink="http://www.w3.org/1999/xlink" xlink:title="leg 3" id="ABBRID0EVAAE" xlink:type="simple">P3</abbrev>-bearing somites (presence of these cuticular windows is uncertain for <italic><tp:taxon-name><tp:taxon-name-part taxon-name-part-type="genus" reg="Psammonitocrella">P.</tp:taxon-name-part> <tp:taxon-name-part taxon-name-part-type="species" reg="longifurcata">longifurcata</tp:taxon-name-part></tp:taxon-name></italic> and <italic><tp:taxon-name><tp:taxon-name-part taxon-name-part-type="genus" reg="Psammonitocrella">P.</tp:taxon-name-part> <tp:taxon-name-part taxon-name-part-type="species" reg="boultoni">boultoni</tp:taxon-name-part></tp:taxon-name></italic>); hyaline posterior fringe of all somites smooth. First pedigerous somite incorporated into cephalosome. Prosome ornamented only with sensilla; Ur ornamented with rows of small spinules. Genital (<abbrev xmlns:xlink="http://www.w3.org/1999/xlink" xlink:title="second urosomites" id="ABBRID0EPBAE" xlink:type="simple">Ur2</abbrev>) and <abbrev xmlns:xlink="http://www.w3.org/1999/xlink" xlink:title="third urosomites" id="ABBRID0ETBAE" xlink:type="simple">Ur3</abbrev> separated in female; <abbrev xmlns:xlink="http://www.w3.org/1999/xlink" xlink:title="genital field" id="ABBRID0EXBAE" xlink:type="simple">GF</abbrev> with single large copulatory pore, wide copulatory duct, and two small semicircular seminal receptacles; single small genital aperture covered by fused reduced <abbrev xmlns:xlink="http://www.w3.org/1999/xlink" xlink:title="leg 6" id="ABBRID0E2BAE" xlink:type="simple">P6</abbrev>, without armature or ornamentation. Telson unornamented or ornamented with small spinules and tube pores. Anal operculum unornamented or ornamented with small spinules, wide and convex, not reaching or reaching posterior end of anal somite. <abbrev xmlns:xlink="http://www.w3.org/1999/xlink" xlink:title="furca" id="ABBRID0E6BAE" xlink:type="simple">Fu</abbrev> slender, tapering distally or cylindrical, slightly divergent, longer than anal somite, with long tube pores in <italic><tp:taxon-name><tp:taxon-name-part taxon-name-part-type="genus" reg="Psammonitocrella">P.</tp:taxon-name-part> <tp:taxon-name-part taxon-name-part-type="species" reg="kumeyaayi">kumeyaayi</tp:taxon-name-part></tp:taxon-name></italic> sp. nov.; seta VII inserted subdistally, close to inner margin, less than half the ramus length; outer setae I and II inserted on the proximal half of <abbrev xmlns:xlink="http://www.w3.org/1999/xlink" xlink:title="furca" id="ABBRID0EOCAE" xlink:type="simple">Fu</abbrev>; seta III on the same plane as seta VII; seta VI minute; seta V without breaking plane; seta IV longer, as long as or shorter than ramus. <abbrev xmlns:xlink="http://www.w3.org/1999/xlink" xlink:title="antennule" id="ABBRID0ESCAE" xlink:type="simple">A1</abbrev> long and slender, eight-segmented in female, 10-segmented, haplocer, and geniculate in male; without seta on short first segment in female, with a seta on the first segment in male. <abbrev xmlns:xlink="http://www.w3.org/1999/xlink" xlink:title="antenna" id="ABBRID0EWCAE" xlink:type="simple">A2</abbrev> composed of coxa, basis, two-segmented <abbrev xmlns:xlink="http://www.w3.org/1999/xlink" xlink:title="endopod" id="ABBRID0E1CAE" xlink:type="simple">enp</abbrev> and one-segmented <abbrev xmlns:xlink="http://www.w3.org/1999/xlink" xlink:title="exopod" id="ABBRID0E5CAE" xlink:type="simple">exp</abbrev>; <abbrev xmlns:xlink="http://www.w3.org/1999/xlink" xlink:title="exopod" id="ABBRID0ECDAE" xlink:type="simple">exp</abbrev> armed with three setae. Md with narrow cutting edge and two-segmented uniramous palp; basis unarmed; <abbrev xmlns:xlink="http://www.w3.org/1999/xlink" xlink:title="endopod" id="ABBRID0EGDAE" xlink:type="simple">enp</abbrev> with three to five apical setae. Mx1 with praecoxal arthrite armed with three distal claws, one or two minute oral setae, and one or two accessory aboral setae; coxa with two or three apical setae; basis with two to four apical setae; <abbrev xmlns:xlink="http://www.w3.org/1999/xlink" xlink:title="endopod" id="ABBRID0EKDAE" xlink:type="simple">enp</abbrev> present or absent. Mx2 with syncoxal endite armed with a single element, or endite absent; basal endite armed with three elements; <abbrev xmlns:xlink="http://www.w3.org/1999/xlink" xlink:title="endopodal segments 1" id="ABBRID0EODAE" xlink:type="simple">enp1</abbrev> drawn out into a claw, with an accessory seta; remaining endopodal segment represented by one or two setae. Basis of <abbrev xmlns:xlink="http://www.w3.org/1999/xlink" xlink:title="leg 1" id="ABBRID0ESDAE" xlink:type="simple">P1</abbrev> with unmodified inner spine in male, and with or without outer seta; without any other sexual dimorphism in swimming legs; basis of <abbrev xmlns:xlink="http://www.w3.org/1999/xlink" xlink:title="leg 2" id="ABBRID0EWDAE" xlink:type="simple">P2</abbrev> with or without outer seta. Enp of <abbrev xmlns:xlink="http://www.w3.org/1999/xlink" xlink:title="leg 1" id="ABBRID0E1DAE" xlink:type="simple">P1</abbrev> three-segmented; <abbrev xmlns:xlink="http://www.w3.org/1999/xlink" xlink:title="endopod" id="ABBRID0E5DAE" xlink:type="simple">enp</abbrev> of <abbrev xmlns:xlink="http://www.w3.org/1999/xlink" xlink:title="leg 2" id="ABBRID0ECEAE" xlink:type="simple">P2</abbrev> and <abbrev xmlns:xlink="http://www.w3.org/1999/xlink" xlink:title="leg 3" id="ABBRID0EGEAE" xlink:type="simple">P3</abbrev> one- or two-segmented, of <abbrev xmlns:xlink="http://www.w3.org/1999/xlink" xlink:title="leg 4" id="ABBRID0EKEAE" xlink:type="simple">P4</abbrev> reduced to small knob or completely absent; <abbrev xmlns:xlink="http://www.w3.org/1999/xlink" xlink:title="leg 1" id="ABBRID0EOEAE" xlink:type="simple">P1</abbrev><abbrev xmlns:xlink="http://www.w3.org/1999/xlink" xlink:title="endopodal segments 1" id="ABBRID0ESEAE" xlink:type="simple">enp1</abbrev> unarmed, long, reaching distal margin of <abbrev xmlns:xlink="http://www.w3.org/1999/xlink" xlink:title="exopodal segment 2" id="ABBRID0EWEAE" xlink:type="simple">exp2</abbrev> or nearly as long as <abbrev xmlns:xlink="http://www.w3.org/1999/xlink" xlink:title="exopodal segment 1" id="ABBRID0E1EAE" xlink:type="simple">exp1</abbrev>; <abbrev xmlns:xlink="http://www.w3.org/1999/xlink" xlink:title="leg 1" id="ABBRID0E5EAE" xlink:type="simple">P1</abbrev><abbrev xmlns:xlink="http://www.w3.org/1999/xlink" xlink:title="endopodal segment 2" id="ABBRID0ECFAE" xlink:type="simple">enp2</abbrev> unarmed, longer than <abbrev xmlns:xlink="http://www.w3.org/1999/xlink" xlink:title="endopodal segment 3" id="ABBRID0EGFAE" xlink:type="simple">enp3</abbrev>; <abbrev xmlns:xlink="http://www.w3.org/1999/xlink" xlink:title="leg 1" id="ABBRID0EKFAE" xlink:type="simple">P1</abbrev><abbrev xmlns:xlink="http://www.w3.org/1999/xlink" xlink:title="endopodal segment 3" id="ABBRID0EOFAE" xlink:type="simple">enp3</abbrev> with outer seta, with or without geniculation, inner seta probably geniculated in all species; if <abbrev xmlns:xlink="http://www.w3.org/1999/xlink" xlink:title="endopod" id="ABBRID0ESFAE" xlink:type="simple">enp</abbrev> of <abbrev xmlns:xlink="http://www.w3.org/1999/xlink" xlink:title="leg 2" id="ABBRID0EWFAE" xlink:type="simple">P2</abbrev> and <abbrev xmlns:xlink="http://www.w3.org/1999/xlink" xlink:title="leg 3" id="ABBRID0E1FAE" xlink:type="simple">P3</abbrev> two-segmented, then first segment unarmed, second segment with one apical seta. All swimming legs with three-segmented <abbrev xmlns:xlink="http://www.w3.org/1999/xlink" xlink:title="exopods" id="ABBRID0E5FAE" xlink:type="simple">exps</abbrev>; exopodal segments of <abbrev xmlns:xlink="http://www.w3.org/1999/xlink" xlink:title="leg 2" id="ABBRID0ECGAE" xlink:type="simple">P2</abbrev>–<abbrev xmlns:xlink="http://www.w3.org/1999/xlink" xlink:title="leg 4" id="ABBRID0EGGAE" xlink:type="simple">P4</abbrev> subequal in length; <abbrev xmlns:xlink="http://www.w3.org/1999/xlink" xlink:title="leg 1" id="ABBRID0EKGAE" xlink:type="simple">P1</abbrev>–<abbrev xmlns:xlink="http://www.w3.org/1999/xlink" xlink:title="leg 4" id="ABBRID0EOGAE" xlink:type="simple">P4</abbrev><abbrev xmlns:xlink="http://www.w3.org/1999/xlink" xlink:title="exopodal segment 1" id="ABBRID0ESGAE" xlink:type="simple">exp1</abbrev> without inner seta; <abbrev xmlns:xlink="http://www.w3.org/1999/xlink" xlink:title="exopodal segment 2" id="ABBRID0EWGAE" xlink:type="simple">exp2</abbrev> of <abbrev xmlns:xlink="http://www.w3.org/1999/xlink" xlink:title="leg 1" id="ABBRID0E1GAE" xlink:type="simple">P1</abbrev> without outer spine and with inner seta; <abbrev xmlns:xlink="http://www.w3.org/1999/xlink" xlink:title="exopodal segment 2" id="ABBRID0E5GAE" xlink:type="simple">exp2</abbrev> of <abbrev xmlns:xlink="http://www.w3.org/1999/xlink" xlink:title="leg 2" id="ABBRID0ECHAE" xlink:type="simple">P2</abbrev> and <abbrev xmlns:xlink="http://www.w3.org/1999/xlink" xlink:title="leg 3" id="ABBRID0EGHAE" xlink:type="simple">P3</abbrev> with inner seta and outer spine; <abbrev xmlns:xlink="http://www.w3.org/1999/xlink" xlink:title="exopodal segment 2" id="ABBRID0EKHAE" xlink:type="simple">exp2</abbrev> of <abbrev xmlns:xlink="http://www.w3.org/1999/xlink" xlink:title="leg 4" id="ABBRID0EOHAE" xlink:type="simple">P4</abbrev> with or without outer spine and with inner seta; <abbrev xmlns:xlink="http://www.w3.org/1999/xlink" xlink:title="exopodal segment 3" id="ABBRID0ESHAE" xlink:type="simple">exp3</abbrev> of <abbrev xmlns:xlink="http://www.w3.org/1999/xlink" xlink:title="leg 1" id="ABBRID0EWHAE" xlink:type="simple">P1</abbrev> with two outer spines, two geniculate distal setae, and without inner armature; <abbrev xmlns:xlink="http://www.w3.org/1999/xlink" xlink:title="leg 2" id="ABBRID0E1HAE" xlink:type="simple">P2</abbrev>–<abbrev xmlns:xlink="http://www.w3.org/1999/xlink" xlink:title="leg 4" id="ABBRID0E5HAE" xlink:type="simple">P4</abbrev><abbrev xmlns:xlink="http://www.w3.org/1999/xlink" xlink:title="exopodal segment 3" id="ABBRID0ECIAE" xlink:type="simple">exp3</abbrev> without outer spine; <abbrev xmlns:xlink="http://www.w3.org/1999/xlink" xlink:title="leg 2" id="ABBRID0EGIAE" xlink:type="simple">P2</abbrev>–<abbrev xmlns:xlink="http://www.w3.org/1999/xlink" xlink:title="leg 3" id="ABBRID0EKIAE" xlink:type="simple">P3</abbrev><abbrev xmlns:xlink="http://www.w3.org/1999/xlink" xlink:title="exopodal segment 3" id="ABBRID0EOIAE" xlink:type="simple">exp3</abbrev> with or without inner apical seta; inner apical seta of <abbrev xmlns:xlink="http://www.w3.org/1999/xlink" xlink:title="leg 4" id="ABBRID0ESIAE" xlink:type="simple">P4</abbrev><abbrev xmlns:xlink="http://www.w3.org/1999/xlink" xlink:title="exopodal segment 3" id="ABBRID0EWIAE" xlink:type="simple">exp3</abbrev> may be transformed into a spine. <abbrev xmlns:xlink="http://www.w3.org/1999/xlink" xlink:title="leg 5" id="ABBRID0E1IAE" xlink:type="simple">P5</abbrev> similar in both sexes; fused to somite or free; with or without recognizable endopodal lobe, and with recognizable exopodal lobe, or <abbrev xmlns:xlink="http://www.w3.org/1999/xlink" xlink:title="exopod" id="ABBRID0E5IAE" xlink:type="simple">exp</abbrev> one-segmented; endopodal lobe (if present) armed with one or two elements; exopodal lobe or <abbrev xmlns:xlink="http://www.w3.org/1999/xlink" xlink:title="exopod" id="ABBRID0ECJAE" xlink:type="simple">exp</abbrev> with four, three, two or only one seta.</p></tp:treatment-sec><tp:treatment-sec sec-type="type species" id="SECID0EGJAE"><title>Type species.</title><p><italic><tp:taxon-name><tp:taxon-name-part taxon-name-part-type="genus" reg="Psammonitocrella">Psammonitocrella</tp:taxon-name-part> <tp:taxon-name-part taxon-name-part-type="species" reg="boultoni">boultoni</tp:taxon-name-part></tp:taxon-name></italic> Rouch, 1992.</p></tp:treatment-sec><tp:treatment-sec sec-type="Other species" id="SECID0EXJAE"><title>Other species.</title><p><italic><tp:taxon-name><tp:taxon-name-part taxon-name-part-type="genus" reg="Psammonitocrella">Psammonitocrella</tp:taxon-name-part> <tp:taxon-name-part taxon-name-part-type="species" reg="longifurcata">longifurcata</tp:taxon-name-part></tp:taxon-name></italic> Rouch, 1992; <italic><tp:taxon-name><tp:taxon-name-part taxon-name-part-type="genus" reg="Psammonitocrella">P.</tp:taxon-name-part> <tp:taxon-name-part taxon-name-part-type="species" reg="kumeyaayi">kumeyaayi</tp:taxon-name-part></tp:taxon-name></italic> sp. nov.</p><table-wrap id="T1" position="float" orientation="portrait"><label>Table 1.</label><caption><p>Setal formulae of the swimming legs as hypothesized to occur in the ground pattern of the genus. Roman numerals represent spines; Arabic numerals represent setae.</p></caption><table id="TID0EO4AE" rules="all"><tbody><tr><th rowspan="1" colspan="1">Legs</th><th rowspan="1" colspan="1">Basis</th><th rowspan="1" colspan="1">Exopod</th><th rowspan="1" colspan="1">Endopod</th></tr><tr><td rowspan="1" colspan="1">
                      <abbrev xmlns:xlink="http://www.w3.org/1999/xlink" xlink:title="leg 1" id="ABBRID0ERLAE" xlink:type="simple">P1</abbrev>
                    </td><td rowspan="1" colspan="1">1-I</td><td rowspan="1" colspan="1">I-0, 0-1, II-2-0</td><td rowspan="1" colspan="1">0-0, 0-0, 0-I+1<sup>*</sup>-0</td></tr><tr><td rowspan="1" colspan="1">
                      <abbrev xmlns:xlink="http://www.w3.org/1999/xlink" xlink:title="leg 2" id="ABBRID0EGMAE" xlink:type="simple">P2</abbrev>
                    </td><td rowspan="1" colspan="1">1-0</td><td rowspan="1" colspan="1">I-0, I-1, 0-I+2<sup>**</sup>-0</td><td rowspan="1" colspan="1">0-0, 0-1-0<sup>+</sup></td></tr><tr><td rowspan="1" colspan="1">
                      <abbrev xmlns:xlink="http://www.w3.org/1999/xlink" xlink:title="leg 3" id="ABBRID0E4MAE" xlink:type="simple">P3</abbrev>
                    </td><td rowspan="1" colspan="1">1-0</td><td rowspan="1" colspan="1">I-0, I-1, 0-I+1-0</td><td rowspan="1" colspan="1">0-0, 0-1-0<sup>+</sup></td></tr><tr><td rowspan="1" colspan="1">
                      <abbrev xmlns:xlink="http://www.w3.org/1999/xlink" xlink:title="leg 4" id="ABBRID0ERNAE" xlink:type="simple">P4</abbrev>
                    </td><td rowspan="1" colspan="1">1-0</td><td rowspan="1" colspan="1">I-0, I-1<sup>++</sup>, 0-I+1-I<sup>#</sup></td><td rowspan="1" colspan="1">Knob<sup>##</sup></td></tr></tbody></table><table-wrap-foot><fn><p>*2 setae in <italic><tp:taxon-name><tp:taxon-name-part taxon-name-part-type="genus" reg="Psammonitocrella">P.</tp:taxon-name-part> <tp:taxon-name-part taxon-name-part-type="species" reg="kumeyaayi">kumeyaayi</tp:taxon-name-part></tp:taxon-name></italic> sp. nov; distal outer seta geniculate.
          <sup>**</sup>I+1 in <italic><tp:taxon-name><tp:taxon-name-part taxon-name-part-type="genus" reg="Psammonitocrella">P.</tp:taxon-name-part> <tp:taxon-name-part taxon-name-part-type="species" reg="boultoni">boultoni</tp:taxon-name-part></tp:taxon-name></italic> and <italic><tp:taxon-name><tp:taxon-name-part taxon-name-part-type="genus" reg="Psammonitocrella">P.</tp:taxon-name-part> <tp:taxon-name-part taxon-name-part-type="species" reg="kumeyaayi">kumeyaayi</tp:taxon-name-part></tp:taxon-name></italic> sp. nov.
          <sup>+</sup>one-segmented in <italic><tp:taxon-name><tp:taxon-name-part taxon-name-part-type="genus" reg="Psammonitocrella">P.</tp:taxon-name-part> <tp:taxon-name-part taxon-name-part-type="species" reg="longifurcata">longifurcata</tp:taxon-name-part></tp:taxon-name></italic>; 0-1-0.
          <sup>++</sup>0-1 in <italic><tp:taxon-name><tp:taxon-name-part taxon-name-part-type="genus" reg="Psammonitocrella">P.</tp:taxon-name-part> <tp:taxon-name-part taxon-name-part-type="species" reg="kumeyaayi">kumeyaayi</tp:taxon-name-part></tp:taxon-name></italic> sp. nov.
          <sup>#</sup>0-I+1-0 in <italic><tp:taxon-name><tp:taxon-name-part taxon-name-part-type="genus" reg="Psammonitocrella">P.</tp:taxon-name-part> <tp:taxon-name-part taxon-name-part-type="species" reg="longifurcata">longifurcata</tp:taxon-name-part></tp:taxon-name></italic>.
          <sup>##</sup>Absent in <italic><tp:taxon-name><tp:taxon-name-part taxon-name-part-type="genus" reg="Psammonitocrella">P.</tp:taxon-name-part> <tp:taxon-name-part taxon-name-part-type="species" reg="kumeyaayi">kumeyaayi</tp:taxon-name-part></tp:taxon-name></italic> sp. nov. and in <italic><tp:taxon-name><tp:taxon-name-part taxon-name-part-type="genus" reg="Psammonitocrella">P.</tp:taxon-name-part> <tp:taxon-name-part taxon-name-part-type="species" reg="longifurcata">longifurcata</tp:taxon-name-part></tp:taxon-name></italic>.</p></fn></table-wrap-foot></table-wrap></tp:treatment-sec></tp:taxon-treatment>
