# Supplementary material for: A new species of Psammonitocrella Huys, 2009 (Copepoda, Harpacticoida, Ameiridae) from California (USA), with a discussion of the relationship between Psammonitocrella and Parastenocarididae
Source: Zookeys. 2020 Nov 24;996:19–35. doi: 10.3897/zookeys.996.55034 (PMC7710687; doi:10.3897/zookeys.996.55034)
Supplement: XML Treatment for Psammonitocrella kumeyaayi [file zookeys.996.55034-treatment2.xml]

<!DOCTYPE tp:taxon-treatment
  PUBLIC "-//TaxonX//DTD Taxonomic Treatment Publishing DTD v0 20100105//EN" "tax-treatment-NSO.dtd">
<tp:taxon-treatment xmlns:tp="http://www.plazi.org/taxpub"><tp:treatment-meta><kwd-group><label>Taxon classification</label><kwd><named-content xmlns:xlink="http://www.w3.org/1999/xlink" content-type="kingdom">Animalia</named-content></kwd><kwd><named-content xmlns:xlink="http://www.w3.org/1999/xlink" content-type="order">Harpacticoida</named-content></kwd><kwd><named-content xmlns:xlink="http://www.w3.org/1999/xlink" content-type="family">Ameiridae</named-content></kwd></kwd-group><mixed-citation publication-type="journal"><person-group><name><surname>Corgosinho</surname><given-names>Paulo Henrique Costa</given-names></name><name><surname>Kihara</surname><given-names>Terue Cristina</given-names></name><name><surname>Arbizu</surname><given-names>Pedro Martínez</given-names></name></person-group><article-title>A new species of <italic><tp:taxon-name><tp:taxon-name-part taxon-name-part-type="genus" reg="Psammonitocrella">Psammonitocrella</tp:taxon-name-part></tp:taxon-name></italic> Huys, 2009 (<tp:taxon-name><tp:taxon-name-part taxon-name-part-type="subclass">Copepoda</tp:taxon-name-part></tp:taxon-name>, <tp:taxon-name><tp:taxon-name-part taxon-name-part-type="order">Harpacticoida</tp:taxon-name-part></tp:taxon-name>, <tp:taxon-name><tp:taxon-name-part taxon-name-part-type="family">Ameiridae</tp:taxon-name-part></tp:taxon-name>) from California (USA), with a discussion of the relationship between <italic><tp:taxon-name><tp:taxon-name-part taxon-name-part-type="genus" reg="Psammonitocrella">Psammonitocrella</tp:taxon-name-part></tp:taxon-name></italic> and <tp:taxon-name><tp:taxon-name-part taxon-name-part-type="family">Parastenocarididae</tp:taxon-name-part></tp:taxon-name></article-title><source>Zookeys</source><day>24</day><month>11</month><year>2020</year><volume>996</volume><fpage>19</fpage><lpage>35</lpage><pub-id pub-id-type="doi">10.3897/zookeys.996.55034</pub-id></mixed-citation></tp:treatment-meta><tp:nomenclature><tp:taxon-name><object-id xmlns:xlink="http://www.w3.org/1999/xlink" content-type="arpha" xlink:type="simple">2EA1B414-643A-586D-A2CA-3B8A57537D8E</object-id>
            <tp:taxon-name-part taxon-name-part-type="genus" reg="Psammonitocrella">Psammonitocrella</tp:taxon-name-part>
            <tp:taxon-name-part taxon-name-part-type="species" reg="kumeyaayi">kumeyaayi</tp:taxon-name-part>
            <object-id xmlns:xlink="http://www.w3.org/1999/xlink" content-type="zoobank" xlink:type="simple">http://zoobank.org/16622CED-8D1F-4F39-9132-E7C66AD3A972</object-id>
          </tp:taxon-name><tp:taxon-status xmlns:xlink="http://www.w3.org/1999/xlink" xlink:type="simple">sp. nov.</tp:taxon-status><xref ref-type="fig" rid="F1">Figs 1</xref><xref ref-type="fig" rid="F2">, 2</xref><xref ref-type="fig" rid="F3">, 3</xref><xref ref-type="fig" rid="F4">, 4</xref></tp:nomenclature><tp:treatment-sec sec-type="material" id="SECID0ECTAE"><title>Material examined.</title><p><bold><italic>Holotype</italic></bold>: One male dissected and mounted onto 7 slides (reg. no. SMF 37256/1-7; 1-7 refers to the number of slides).</p><p><bold><italic>Type locality</italic></bold>: San Clemente Canyon, San Diego, California, USA (<named-content xmlns:xlink="http://www.w3.org/1999/xlink" content-type="dwc:verbatimCoordinates" xlink:type="simple"><named-content content-type="geo-json" specific-use="{&#34;type&#34;:&#34;Point&#34;,&#34;coordinates&#34;:[-117.194900,32.844600]}" id="NCID0EXTAE" xlink:type="simple">32.8446°N, 117.1949°W</named-content></named-content>).</p></tp:treatment-sec><tp:treatment-sec sec-type="description" id="SECID0E3TAE"><title>Description of male.</title><p>Total length 302 µm, measured from rostrum to end of furca. Rostrum not fused to <abbrev xmlns:xlink="http://www.w3.org/1999/xlink" xlink:title="cephalothorax" id="ABBRID0ECUAE" xlink:type="simple">cph</abbrev>, with two sensilla on tip (Fig. <xref ref-type="fig" rid="F1">1A</xref>). First and second free prosomal segments with large oval window on each side of the body (Fig. <xref ref-type="fig" rid="F1">1A</xref>). <abbrev xmlns:xlink="http://www.w3.org/1999/xlink" xlink:title="fourth urosomites" id="ABBRID0EOUAE" xlink:type="simple">Ur4</abbrev> and 5 weakly ornamented with small spinules. Pattern of sensilla and pores as depicted (Fig. <xref ref-type="fig" rid="F1">1A</xref>). Telson weakly ornamented with small spinules on anal operculum; laterally with few spinules and three long tube pores (Fig. <xref ref-type="fig" rid="F1">1A</xref>; tube pores marked with arrowheads). <abbrev xmlns:xlink="http://www.w3.org/1999/xlink" xlink:title="furca" id="ABBRID0E1UAE" xlink:type="simple">Fu</abbrev> (Fig. <xref ref-type="fig" rid="F1">1A, E</xref>) cylindrical, tapering distally, approximately 2.5 times longer than wide, 1.4 times longer than telson, with dorsal pore subdistally and three long tube pores –two on outer margin, one on inner margin (marked with asterisk on Fig. <xref ref-type="fig" rid="F1">1E</xref>) armed with seven setae; setae I and II inserted dorsally on proximal half, seta I shorter; seta III (Fig. <xref ref-type="fig" rid="F1">1A</xref>, broken in Fig. <xref ref-type="fig" rid="F1">1E</xref>) on distal third, longer than seta I, shorter than seta II; seta IV inserted distally on outer margin, longer than seta II; seta V longest (broken in Fig. <xref ref-type="fig" rid="F1">1A and E</xref>); seta VI inserted distally on inner margin, almost as long as seta I; seta VII broken (Fig. <xref ref-type="fig" rid="F1">1A and E</xref>), tetra-articulated at basis, inserted dorsally at the same level as seta III. Spermatophore (Fig. <xref ref-type="fig" rid="F1">1A, B</xref>) occupying almost the whole length of <abbrev xmlns:xlink="http://www.w3.org/1999/xlink" xlink:title="fourth urosomites" id="ABBRID0E1VAE" xlink:type="simple">Ur4</abbrev> and 5 combined.</p><fig id="F1" position="float" orientation="portrait"><object-id xmlns:xlink="http://www.w3.org/1999/xlink" content-type="doi" xlink:type="simple">10.3897/zookeys.996.55034.figure1</object-id><object-id xmlns:xlink="http://www.w3.org/1999/xlink" content-type="arpha" xlink:type="simple">EBAC8C74-46D3-5AAA-AE4B-021B4056B851</object-id><label>Figure 1.</label><caption><p><italic><tp:taxon-name><tp:taxon-name-part taxon-name-part-type="genus" reg="Psammonitocrella">Psammonitocrella</tp:taxon-name-part> <tp:taxon-name-part taxon-name-part-type="species" reg="kumeyaayi">kumeyaayi</tp:taxon-name-part></tp:taxon-name></italic> sp. nov., male. <bold>A</bold> Lateral habitus of male <bold>B</bold> spermatophore <bold>C</bold> right <abbrev xmlns:xlink="http://www.w3.org/1999/xlink" xlink:title="leg 5" id="ABBRID0EXWAE" xlink:type="simple">P5</abbrev><bold>D</bold> left <abbrev xmlns:xlink="http://www.w3.org/1999/xlink" xlink:title="leg 5" id="ABBRID0E4WAE" xlink:type="simple">P5</abbrev><bold>E</bold> furca. Arrowheads on (<bold>A</bold>) and asterisks on (<bold>E</bold>) mark tube pores. Roman numerals indicate each seta on (<bold>E</bold>).</p></caption><graphic xmlns:xlink="http://www.w3.org/1999/xlink" xlink:href="zookeys-996-019-g001.jpg" position="float" orientation="portrait" xlink:type="simple" id="oo_478716.jpg"><uri content-type="original_file" xlink:type="simple">https://binary.pensoft.net/fig/478716</uri></graphic></fig><p><abbrev xmlns:xlink="http://www.w3.org/1999/xlink" xlink:title="antennule" id="ABBRID0EQXAE" xlink:type="simple">A1</abbrev> haplocer (Fig. <xref ref-type="fig" rid="F2">2A–C</xref>), 10-segmented; armature and ornamentation as follows: 1(1)/2(7)/3(5)/4(2)/5(1ms+4+(1+ae))/6(1ms)/7(3+<abbrev xmlns:xlink="http://www.w3.org/1999/xlink" xlink:title="modified spine" id="ABBRID0EYXAE" xlink:type="simple">ms</abbrev>)/8(4ms +1)/9(4)/10(4+acrothek). Acrothek consisting of two setae fused to aesthetasc.</p><fig id="F2" position="float" orientation="portrait"><object-id xmlns:xlink="http://www.w3.org/1999/xlink" content-type="doi" xlink:type="simple">10.3897/zookeys.996.55034.figure2</object-id><object-id xmlns:xlink="http://www.w3.org/1999/xlink" content-type="arpha" xlink:type="simple">AEFCD1EE-3724-5CF2-BC04-C32924BCF472</object-id><label>Figure 2.</label><caption><p><italic><tp:taxon-name><tp:taxon-name-part taxon-name-part-type="genus" reg="Psammonitocrella">Psammonitocrella</tp:taxon-name-part> <tp:taxon-name-part taxon-name-part-type="species" reg="kumeyaayi">kumeyaayi</tp:taxon-name-part></tp:taxon-name></italic> sp. nov., male. <bold>A</bold> 6<sup>th</sup> to 10<sup>th</sup><abbrev xmlns:xlink="http://www.w3.org/1999/xlink" xlink:title="antennule" id="ABBRID0EVYAE" xlink:type="simple">A1</abbrev> segments <bold>B</bold> 5<sup>th</sup><abbrev xmlns:xlink="http://www.w3.org/1999/xlink" xlink:title="antennule" id="ABBRID0E4YAE" xlink:type="simple">A1</abbrev> segment <bold>C</bold> 1<sup>st</sup> to 5<sup>th</sup><abbrev xmlns:xlink="http://www.w3.org/1999/xlink" xlink:title="antennule" id="ABBRID0EHZAE" xlink:type="simple">A1</abbrev> segments <bold>D</bold><abbrev xmlns:xlink="http://www.w3.org/1999/xlink" xlink:title="endopodal segment 2" id="ABBRID0ENZAE" xlink:type="simple">enp2</abbrev> of <abbrev xmlns:xlink="http://www.w3.org/1999/xlink" xlink:title="antenna" id="ABBRID0ERZAE" xlink:type="simple">A2</abbrev><bold>E</bold><abbrev xmlns:xlink="http://www.w3.org/1999/xlink" xlink:title="antenna" id="ABBRID0EXZAE" xlink:type="simple">A2</abbrev> with unarmed <abbrev xmlns:xlink="http://www.w3.org/1999/xlink" xlink:title="endopodal segment 2" id="ABBRID0E2ZAE" xlink:type="simple">enp2</abbrev><bold>F</bold><abbrev xmlns:xlink="http://www.w3.org/1999/xlink" xlink:title="mandible" id="ABBRID0EB1AE" xlink:type="simple">md</abbrev><bold>G</bold><abbrev xmlns:xlink="http://www.w3.org/1999/xlink" xlink:title="mandible" id="ABBRID0EH1AE" xlink:type="simple">md</abbrev> with unarmed palp <bold>H</bold><abbrev xmlns:xlink="http://www.w3.org/1999/xlink" xlink:title="maxillule" id="ABBRID0EN1AE" xlink:type="simple">mx1</abbrev><bold>I</bold><abbrev xmlns:xlink="http://www.w3.org/1999/xlink" xlink:title="maxilla" id="ABBRID0ET1AE" xlink:type="simple">mx2</abbrev><bold>J</bold><abbrev xmlns:xlink="http://www.w3.org/1999/xlink" xlink:title="maxilliped" id="ABBRID0EZ1AE" xlink:type="simple">mxp</abbrev>. Asterisk mark the setae of the 4<sup>th</sup><abbrev xmlns:xlink="http://www.w3.org/1999/xlink" xlink:title="antennule" id="ABBRID0E61AE" xlink:type="simple">A1</abbrev> segment, and the <abbrev xmlns:xlink="http://www.w3.org/1999/xlink" xlink:title="mandible" id="ABBRID0ED2AE" xlink:type="simple">md</abbrev> oral bulge.</p></caption><graphic xmlns:xlink="http://www.w3.org/1999/xlink" xlink:href="zookeys-996-019-g002.jpg" position="float" orientation="portrait" xlink:type="simple" id="oo_478717.jpg"><uri content-type="original_file" xlink:type="simple">https://binary.pensoft.net/fig/478717</uri></graphic></fig><p><abbrev xmlns:xlink="http://www.w3.org/1999/xlink" xlink:title="antenna" id="ABBRID0EO2AE" xlink:type="simple">A2</abbrev> (Fig. <xref ref-type="fig" rid="F2">2D, E</xref>) basis without abexopodal armature; one-segmented <abbrev xmlns:xlink="http://www.w3.org/1999/xlink" xlink:title="exopod" id="ABBRID0EW2AE" xlink:type="simple">exp</abbrev> with long unipinate seta and two spines with comb tip; <abbrev xmlns:xlink="http://www.w3.org/1999/xlink" xlink:title="endopodal segments 1" id="ABBRID0E12AE" xlink:type="simple">enp1</abbrev> rectangular and smooth; <abbrev xmlns:xlink="http://www.w3.org/1999/xlink" xlink:title="endopodal segment 2" id="ABBRID0E52AE" xlink:type="simple">enp2</abbrev> with two inner marginal spines, four apical geniculated setae, and one geniculate outer seta fused basally to small seta.</p><p>Md (Fig. <xref ref-type="fig" rid="F2">2 F, G</xref>) with oral bulge (marked with asterisk), opposite to <abbrev xmlns:xlink="http://www.w3.org/1999/xlink" xlink:title="mandible" id="ABBRID0EI3AE" xlink:type="simple">md</abbrev> palp. Gnathobase smooth, elongate (Fig. <xref ref-type="fig" rid="F2">2F</xref>; depicted as shorter in 2G due to a different viewing angle) with weakly developed cutting edge; oral margin without distal seta. Palp uniramous, comprising smooth basis and one-segmented <abbrev xmlns:xlink="http://www.w3.org/1999/xlink" xlink:title="endopod" id="ABBRID0EQ3AE" xlink:type="simple">enp</abbrev> with five distal setae.</p><p>Mx1 (Fig. <xref ref-type="fig" rid="F2">2H</xref>). Praecoxa, coxa and basis fused. Praecoxal arthrite rectangular; with row of proximal spinules close to the insertion site of the coxal and basal endites; with three distal spines, a minute oral seta and two surface aboral setae. Coxal endite with three long apical setae. Basis approximately of the same length of coxal endite, with four long apical setae. Enp and <abbrev xmlns:xlink="http://www.w3.org/1999/xlink" xlink:title="exopod" id="ABBRID0E13AE" xlink:type="simple">exp</abbrev> absent.</p><p>Mx2 (Fig. <xref ref-type="fig" rid="F2">2I</xref>). Syncoxal endite with modified finely bipinnate spine with rounded tip. Basal endite with spine with comb-like tip and fused to endite, and two setae. <abbrev xmlns:xlink="http://www.w3.org/1999/xlink" xlink:title="endopodal segments 1" id="ABBRID0EVMAG" xlink:type="simple">Enp1</abbrev> drawn into claw, proximally with accessory spine with comb-like tip; <abbrev xmlns:xlink="http://www.w3.org/1999/xlink" xlink:title="endopodal segment 2" id="ABBRID0EE4AE" xlink:type="simple">enp2</abbrev> represented by two setae.</p><p>Mxp (Fig. <xref ref-type="fig" rid="F2">2J</xref>) prehensile, with smooth syncoxa and basis, the former slightly shorter than the latter. Enp represented by long and slightly curved claw, ornamented with medial-distal row of spinules along concave side.</p><p><abbrev xmlns:xlink="http://www.w3.org/1999/xlink" xlink:title="leg 1" id="ABBRID0EQ4AE" xlink:type="simple">P1</abbrev> (Fig. <xref ref-type="fig" rid="F3">3A</xref>). Intercoxal sclerite smooth, sub-rectangular, wider than long. Coxa with anterior rows of medial, medial-distal, and inner small spinules. Basis with rows of spinules close to insertion site of <abbrev xmlns:xlink="http://www.w3.org/1999/xlink" xlink:title="exopod" id="ABBRID0EY4AE" xlink:type="simple">exp</abbrev> and <abbrev xmlns:xlink="http://www.w3.org/1999/xlink" xlink:title="endopod" id="ABBRID0E34AE" xlink:type="simple">enp</abbrev>, and at base of outer element; with inner spine and outer seta, the former not sexually dimorphic. Exp three-segmented; <abbrev xmlns:xlink="http://www.w3.org/1999/xlink" xlink:title="exopodal segment 1" id="ABBRID0EA5AE" xlink:type="simple">exp1</abbrev> with outer row of spinules and outer unipinnate spine; <abbrev xmlns:xlink="http://www.w3.org/1999/xlink" xlink:title="exopodal segment 2" id="ABBRID0EE5AE" xlink:type="simple">exp2</abbrev> without outer spine, with outer row of spinules and with short unipinnate inner seta; <abbrev xmlns:xlink="http://www.w3.org/1999/xlink" xlink:title="exopodal segment 3" id="ABBRID0EI5AE" xlink:type="simple">exp3</abbrev> with outer row of spinules, two unipinnate outer spines and two unipinnate and geniculate distal setae. Enp three-segmented; <abbrev xmlns:xlink="http://www.w3.org/1999/xlink" xlink:title="endopodal segments 1" id="ABBRID0EM5AE" xlink:type="simple">enp1</abbrev> unarmed, slightly longer than <abbrev xmlns:xlink="http://www.w3.org/1999/xlink" xlink:title="exopodal segment 1" id="ABBRID0EQ5AE" xlink:type="simple">exp1</abbrev>, reaching middle of <abbrev xmlns:xlink="http://www.w3.org/1999/xlink" xlink:title="exopodal segment 2" id="ABBRID0EU5AE" xlink:type="simple">exp2</abbrev>, with inner, distal and outer rows of spinules; <abbrev xmlns:xlink="http://www.w3.org/1999/xlink" xlink:title="endopodal segment 2" id="ABBRID0EY5AE" xlink:type="simple">enp2</abbrev> unarmed, shorter than <abbrev xmlns:xlink="http://www.w3.org/1999/xlink" xlink:title="endopodal segments 1" id="ABBRID0E35AE" xlink:type="simple">enp1</abbrev>, with inner, distal, outer and posterior rows of spinules; <abbrev xmlns:xlink="http://www.w3.org/1999/xlink" xlink:title="endopodal segment 3" id="ABBRID0EA6AE" xlink:type="simple">enp3</abbrev> shortest, with inner row of spinules, one distal inner and one geniculate distal outer seta, the latter unipinnate distally.</p><fig id="F3" position="float" orientation="portrait"><object-id xmlns:xlink="http://www.w3.org/1999/xlink" content-type="doi" xlink:type="simple">10.3897/zookeys.996.55034.figure3</object-id><object-id xmlns:xlink="http://www.w3.org/1999/xlink" content-type="arpha" xlink:type="simple">D60081D0-AEB7-56BB-B4D5-6D1F90B843C1</object-id><label>Figure 3.</label><caption><p><italic><tp:taxon-name><tp:taxon-name-part taxon-name-part-type="genus" reg="Psammonitocrella">Psammonitocrella</tp:taxon-name-part> <tp:taxon-name-part taxon-name-part-type="species" reg="kumeyaayi">kumeyaayi</tp:taxon-name-part></tp:taxon-name></italic> sp. nov., male. <bold>A</bold><abbrev xmlns:xlink="http://www.w3.org/1999/xlink" xlink:title="leg 1" id="ABBRID0EZ6AE" xlink:type="simple">P1</abbrev><bold>B</bold><abbrev xmlns:xlink="http://www.w3.org/1999/xlink" xlink:title="leg 2" id="ABBRID0EAAAG" xlink:type="simple">P2</abbrev>. Asterisks mark the position of apomorphies represented by the loss of spines or setae. <abbrev xmlns:xlink="http://www.w3.org/1999/xlink" xlink:title="distal apical seta" id="ABBRID0EEAAG" xlink:type="simple">DAS</abbrev>= Distal apical seta; <abbrev xmlns:xlink="http://www.w3.org/1999/xlink" xlink:title="distal outer seta" id="ABBRID0EIAAG" xlink:type="simple">DOS</abbrev>= distal outer seta.</p></caption><graphic xmlns:xlink="http://www.w3.org/1999/xlink" xlink:href="zookeys-996-019-g003.jpg" position="float" orientation="portrait" xlink:type="simple" id="oo_478718.jpg"><uri content-type="original_file" xlink:type="simple">https://binary.pensoft.net/fig/478718</uri></graphic></fig><p><abbrev xmlns:xlink="http://www.w3.org/1999/xlink" xlink:title="leg 2" id="ABBRID0ETAAG" xlink:type="simple">P2</abbrev> (Fig. <xref ref-type="fig" rid="F3">3B</xref>). Intercoxal sclerite almost as wide as long, with proximal hump, outer distal extensions rounded, medial-distal part concave. Coxa unornamented. Basis with medial row of spinules, with transverse spinular row close to insertion of <abbrev xmlns:xlink="http://www.w3.org/1999/xlink" xlink:title="exopod" id="ABBRID0E2AAG" xlink:type="simple">exp</abbrev> and at base of outer short seta; with medial pore. Exopodal segments subequal in size; <abbrev xmlns:xlink="http://www.w3.org/1999/xlink" xlink:title="exopodal segment 1" id="ABBRID0E6AAG" xlink:type="simple">exp1</abbrev> with outer and distal rows of spinules, with inner distal hyaline frill and unipinnate outer spine; <abbrev xmlns:xlink="http://www.w3.org/1999/xlink" xlink:title="exopodal segment 2" id="ABBRID0EDBAG" xlink:type="simple">exp2</abbrev> ornamented as in <abbrev xmlns:xlink="http://www.w3.org/1999/xlink" xlink:title="exopodal segment 1" id="ABBRID0EHBAG" xlink:type="simple">exp1</abbrev>, with unipinnate outer spine and unipinnate inner spiniform seta; <abbrev xmlns:xlink="http://www.w3.org/1999/xlink" xlink:title="exopodal segment 3" id="ABBRID0ELBAG" xlink:type="simple">exp3</abbrev> with outer and distal rows of spinules, with outer unipinnate spine and inner spiniform seta, the latter with pinnate outer margin and with two inner setules. Enp two-segmented, slightly longer than <abbrev xmlns:xlink="http://www.w3.org/1999/xlink" xlink:title="exopodal segment 1" id="ABBRID0EPBAG" xlink:type="simple">exp1</abbrev>; <abbrev xmlns:xlink="http://www.w3.org/1999/xlink" xlink:title="endopodal segments 1" id="ABBRID0ETBAG" xlink:type="simple">enp1</abbrev> unornamented, unarmed; <abbrev xmlns:xlink="http://www.w3.org/1999/xlink" xlink:title="endopodal segment 2" id="ABBRID0EXBAG" xlink:type="simple">enp2</abbrev> with small spinule and spiniform distal seta.</p><p><abbrev xmlns:xlink="http://www.w3.org/1999/xlink" xlink:title="leg 3" id="ABBRID0E4BAG" xlink:type="simple">P3</abbrev> (Fig. <xref ref-type="fig" rid="F4">4A</xref>) with intercoxal sclerite as in <abbrev xmlns:xlink="http://www.w3.org/1999/xlink" xlink:title="leg 2" id="ABBRID0EFCAG" xlink:type="simple">P2</abbrev>. Triangular praecoxa and square coxa unornamented. Basis with row of spinules near insertion of <abbrev xmlns:xlink="http://www.w3.org/1999/xlink" xlink:title="endopod" id="ABBRID0EJCAG" xlink:type="simple">enp</abbrev>, with row of spinules between <abbrev xmlns:xlink="http://www.w3.org/1999/xlink" xlink:title="exopod" id="ABBRID0ENCAG" xlink:type="simple">exp</abbrev> and outer long seta, with proximal outer pore. Exp three-segmented, <abbrev xmlns:xlink="http://www.w3.org/1999/xlink" xlink:title="exopodal segment 1" id="ABBRID0ERCAG" xlink:type="simple">exp1</abbrev>–3 subequal in size; <abbrev xmlns:xlink="http://www.w3.org/1999/xlink" xlink:title="exopodal segment 1" id="ABBRID0EVCAG" xlink:type="simple">exp1</abbrev> with outer and distal rows of spinules, with inner hyaline frill, and outer unipinnate spine; <abbrev xmlns:xlink="http://www.w3.org/1999/xlink" xlink:title="exopodal segment 2" id="ABBRID0EZCAG" xlink:type="simple">exp2</abbrev> ornamented as in <abbrev xmlns:xlink="http://www.w3.org/1999/xlink" xlink:title="exopodal segment 1" id="ABBRID0E4CAG" xlink:type="simple">exp1</abbrev>, with unipinnate outer spine and unipinnate inner spiniform seta; <abbrev xmlns:xlink="http://www.w3.org/1999/xlink" xlink:title="exopodal segment 3" id="ABBRID0EBDAG" xlink:type="simple">exp3</abbrev> with outer row of spinules, outer unipinnate spine and inner unipinate seta. Enp two-segmented, almost as long as <abbrev xmlns:xlink="http://www.w3.org/1999/xlink" xlink:title="exopodal segment 1" id="ABBRID0EFDAG" xlink:type="simple">exp1</abbrev>; <abbrev xmlns:xlink="http://www.w3.org/1999/xlink" xlink:title="endopodal segments 1" id="ABBRID0EJDAG" xlink:type="simple">enp1</abbrev> unornamented, unarmed; <abbrev xmlns:xlink="http://www.w3.org/1999/xlink" xlink:title="endopodal segment 2" id="ABBRID0ENDAG" xlink:type="simple">enp2</abbrev> with small spinule and spiniform seta distally.</p><fig id="F4" position="float" orientation="portrait"><object-id xmlns:xlink="http://www.w3.org/1999/xlink" content-type="doi" xlink:type="simple">10.3897/zookeys.996.55034.figure4</object-id><object-id xmlns:xlink="http://www.w3.org/1999/xlink" content-type="arpha" xlink:type="simple">FCDE6127-7491-5D43-8D69-FE6EB976266E</object-id><label>Figure 4.</label><caption><p><italic><tp:taxon-name><tp:taxon-name-part taxon-name-part-type="genus" reg="Psammonitocrella">Psammonitocrella</tp:taxon-name-part> <tp:taxon-name-part taxon-name-part-type="species" reg="kumeyaayi">kumeyaayi</tp:taxon-name-part></tp:taxon-name></italic> sp. nov., male. <bold>A</bold><abbrev xmlns:xlink="http://www.w3.org/1999/xlink" xlink:title="leg 3" id="ABBRID0EGEAG" xlink:type="simple">P3</abbrev> with detached <abbrev xmlns:xlink="http://www.w3.org/1999/xlink" xlink:title="exopodal segment 2" id="ABBRID0EKEAG" xlink:type="simple">exp2</abbrev> and <abbrev xmlns:xlink="http://www.w3.org/1999/xlink" xlink:title="exopodal segment 3" id="ABBRID0EOEAG" xlink:type="simple">exp3</abbrev><bold>B</bold><abbrev xmlns:xlink="http://www.w3.org/1999/xlink" xlink:title="leg 4" id="ABBRID0EUEAG" xlink:type="simple">P4</abbrev>. Asterisks mark the position of apomorphies represented by the loss of spines or setae. Arrow indicates the absence of the <abbrev xmlns:xlink="http://www.w3.org/1999/xlink" xlink:title="endopod" id="ABBRID0EYEAG" xlink:type="simple">enp</abbrev>. <abbrev xmlns:xlink="http://www.w3.org/1999/xlink" xlink:title="distal apical seta" id="ABBRID0E3EAG" xlink:type="simple">DAS</abbrev>= Distal apical seta; <abbrev xmlns:xlink="http://www.w3.org/1999/xlink" xlink:title="distal outer seta" id="ABBRID0EAFAG" xlink:type="simple">DOS</abbrev>= distal outer seta; <abbrev xmlns:xlink="http://www.w3.org/1999/xlink" xlink:title="inner apical seta/spine" id="ABBRID0EEFAG" xlink:type="simple">IAS</abbrev>= inner apical seta.</p></caption><graphic xmlns:xlink="http://www.w3.org/1999/xlink" xlink:href="zookeys-996-019-g004.jpg" position="float" orientation="portrait" xlink:type="simple" id="oo_478719.jpg"><uri content-type="original_file" xlink:type="simple">https://binary.pensoft.net/fig/478719</uri></graphic></fig><p><abbrev xmlns:xlink="http://www.w3.org/1999/xlink" xlink:title="leg 4" id="ABBRID0EPFAG" xlink:type="simple">P4</abbrev> (Fig. <xref ref-type="fig" rid="F4">4B</xref>). Intercoxal sclerite wider than long, outer distal extensions short, with proximal and distal-medial parts concave. Coxa unornamented. Basis without ornamentation, with proximal outer pore, and outer long seta. Exp three-segmented; <abbrev xmlns:xlink="http://www.w3.org/1999/xlink" xlink:title="exopodal segment 1" id="ABBRID0EXFAG" xlink:type="simple">exp1</abbrev>–3 subequal in size; <abbrev xmlns:xlink="http://www.w3.org/1999/xlink" xlink:title="exopodal segment 1" id="ABBRID0E2FAG" xlink:type="simple">exp1</abbrev> with outer and distal spinules, with inner hyaline frill, and outer unipinnate spine; <abbrev xmlns:xlink="http://www.w3.org/1999/xlink" xlink:title="exopodal segment 2" id="ABBRID0E6FAG" xlink:type="simple">exp2</abbrev> ornamented as in <abbrev xmlns:xlink="http://www.w3.org/1999/xlink" xlink:title="exopodal segment 1" id="ABBRID0EDGAG" xlink:type="simple">exp1</abbrev>, without outer spine, with unipinnate inner spiniform seta; <abbrev xmlns:xlink="http://www.w3.org/1999/xlink" xlink:title="exopodal segment 3" id="ABBRID0EHGAG" xlink:type="simple">exp3</abbrev> with outer row of spinules, with outer bipinnate spine, distal long unipinnate seta, and inner bipinnate spine. Enp absent.</p><p><abbrev xmlns:xlink="http://www.w3.org/1999/xlink" xlink:title="leg 5" id="ABBRID0ENGAG" xlink:type="simple">P5</abbrev> (Fig. <xref ref-type="fig" rid="F1">1C, D</xref>). Rectangular <abbrev xmlns:xlink="http://www.w3.org/1999/xlink" xlink:title="basendopods" id="ABBRID0EVGAG" xlink:type="simple">benps</abbrev> united by small intercoxal sclerite, with long outer basal seta, and two small bipinnate spines on endopodal lobe. Exp one-segmented, square, with four elements (setae and spines) of variable shape, size and ornamentation in left (Fig. <xref ref-type="fig" rid="F1">1C</xref>) and right limbs (Fig. <xref ref-type="fig" rid="F1">1D</xref>); right <abbrev xmlns:xlink="http://www.w3.org/1999/xlink" xlink:title="exopod" id="ABBRID0EBHAG" xlink:type="simple">exp</abbrev> (Fig. <xref ref-type="fig" rid="F1">1C</xref>) with long and smooth outer seta, short bipinnate distal spine, and comparatively longer bipinnate distal spine, and inner seta, the latter with tuft of setules distally on both sides; left <abbrev xmlns:xlink="http://www.w3.org/1999/xlink" xlink:title="exopod" id="ABBRID0EJHAG" xlink:type="simple">exp</abbrev> (Fig. <xref ref-type="fig" rid="F1">1D</xref>) with long and smooth outer seta (shorter than in the right limb), distal seta smooth, a distal tiny element probably representing a reduced spine, and an inner bipinnate seta.</p><p><abbrev xmlns:xlink="http://www.w3.org/1999/xlink" xlink:title="leg 6" id="ABBRID0ETHAG" xlink:type="simple">P6</abbrev> (not shown) represented by unarmed cuticular flap.</p><table-wrap id="T2" position="float" orientation="portrait"><label>Table 2.</label><caption><p>Setal formulae of the swimming legs. Roman numerals represent spines; Arabic numerals represent setae and spiniform setae.</p></caption><table id="TID0ETHAG" rules="all"><tbody><tr><th rowspan="1" colspan="1">Legs</th><th rowspan="1" colspan="1">Basis</th><th rowspan="1" colspan="1">Exopod</th><th rowspan="1" colspan="1">Endopod</th></tr><tr><td rowspan="1" colspan="1">
                      <abbrev xmlns:xlink="http://www.w3.org/1999/xlink" xlink:title="leg 1" id="ABBRID0EVIAG" xlink:type="simple">P1</abbrev>
                    </td><td rowspan="1" colspan="1">1-I</td><td rowspan="1" colspan="1">I-0, 0-1, II-2-0</td><td rowspan="1" colspan="1">0-0, 0-0, 0-2-0</td></tr><tr><td rowspan="1" colspan="1">
                      <abbrev xmlns:xlink="http://www.w3.org/1999/xlink" xlink:title="leg 2" id="ABBRID0EHJAG" xlink:type="simple">P2</abbrev>
                    </td><td rowspan="1" colspan="1">1-0</td><td rowspan="1" colspan="1">I-0, I-1, 0-I+1-0</td><td rowspan="1" colspan="1">0-0, 0-1-0<sup>+</sup></td></tr><tr><td rowspan="1" colspan="1">
                      <abbrev xmlns:xlink="http://www.w3.org/1999/xlink" xlink:title="leg 3" id="ABBRID0E2JAG" xlink:type="simple">P3</abbrev>
                    </td><td rowspan="1" colspan="1">1-0</td><td rowspan="1" colspan="1">I-0, I-1, 0-I+1-0</td><td rowspan="1" colspan="1">0-0, 0-1-0<sup>+</sup></td></tr><tr><td rowspan="1" colspan="1">
                      <abbrev xmlns:xlink="http://www.w3.org/1999/xlink" xlink:title="leg 4" id="ABBRID0EPKAG" xlink:type="simple">P4</abbrev>
                    </td><td rowspan="1" colspan="1">1-0</td><td rowspan="1" colspan="1">I-0, 0-1, 0-I+1-I</td><td rowspan="1" colspan="1">absent</td></tr></tbody></table></table-wrap></tp:treatment-sec><tp:treatment-sec sec-type="etymology" id="SECID0E3KAG"><title>Etymology.</title><p>The specific epithet “<italic><tp:taxon-name><tp:taxon-name-part taxon-name-part-type="genus" reg="Psammonitocrella"/><tp:taxon-name-part taxon-name-part-type="species" reg="kumeyaayi">kumeyaayi</tp:taxon-name-part></tp:taxon-name></italic>” refers to the Kumeyaay native American people, who inhabited the area of San Diego County for 10,000 years. Evidence of their presence still remains in San Clemente Canyon.</p></tp:treatment-sec><tp:treatment-sec sec-type="remarks" id="SECID0EMLAG"><title>Remarks.</title><p>Female unknown. The presence of integumental windows on the third and fourth pedigerous somites was reported by <xref ref-type="bibr" rid="B14">Karanovic and Hancock (2009</xref>: 11, table 2; character 2) for most species analyzed by them, including <italic><tp:taxon-name><tp:taxon-name-part taxon-name-part-type="genus" reg="Eduardonitocrella">Eduardonitocrella</tp:taxon-name-part> <tp:taxon-name-part taxon-name-part-type="species" reg="mexicana">mexicana</tp:taxon-name-part></tp:taxon-name></italic>, <italic><tp:taxon-name><tp:taxon-name-part taxon-name-part-type="genus" reg="Stygonitocrella">S.</tp:taxon-name-part> <tp:taxon-name-part taxon-name-part-type="species" reg="orghidani">orghidani</tp:taxon-name-part></tp:taxon-name></italic>, and their closely related species <italic><tp:taxon-name><tp:taxon-name-part taxon-name-part-type="genus" reg="Psammonitocrella">Psammonitocrella</tp:taxon-name-part> <tp:taxon-name-part taxon-name-part-type="species" reg="boultoni">boultoni</tp:taxon-name-part></tp:taxon-name></italic> and <italic><tp:taxon-name><tp:taxon-name-part taxon-name-part-type="genus" reg="Psammonitocrella">P.</tp:taxon-name-part> <tp:taxon-name-part taxon-name-part-type="species" reg="longifurcata">longifurcata</tp:taxon-name-part></tp:taxon-name></italic>. This character was, however, never mentioned by <xref ref-type="bibr" rid="B22">Rouch (1992)</xref> or illustrated in the original description, and <xref ref-type="bibr" rid="B14">Karanovic and Hancock (2009)</xref> did not mention whether they inspected the type material of <italic><tp:taxon-name><tp:taxon-name-part taxon-name-part-type="genus" reg="Psammonitocrella">Psammonitocrella</tp:taxon-name-part></tp:taxon-name></italic>. However, it is possible that integumental windows are present on some pedigerous somites within the genus <italic><tp:taxon-name><tp:taxon-name-part taxon-name-part-type="genus" reg="Psammonitocrella">Psammonitocrella</tp:taxon-name-part></tp:taxon-name></italic>, as indicated by the presence of lateral integumental windows on the second and third pedigerous somites of <italic><tp:taxon-name><tp:taxon-name-part taxon-name-part-type="genus" reg="Psammonitocrella">Psammonitocrella</tp:taxon-name-part> <tp:taxon-name-part taxon-name-part-type="species" reg="kumeyaayi">kumeyaayi</tp:taxon-name-part></tp:taxon-name></italic> sp. nov. The probable loss of lateral integumental windows in <italic><tp:taxon-name><tp:taxon-name-part taxon-name-part-type="genus" reg="Psammonitocrella">Psammonitocrella</tp:taxon-name-part> <tp:taxon-name-part taxon-name-part-type="species" reg="boultoni">boultoni</tp:taxon-name-part></tp:taxon-name></italic> and <italic><tp:taxon-name><tp:taxon-name-part taxon-name-part-type="genus" reg="Psammonitocrella">P.</tp:taxon-name-part> <tp:taxon-name-part taxon-name-part-type="species" reg="longifurcata">longifurcata</tp:taxon-name-part></tp:taxon-name></italic> should be considered as derived. The presence of lateral integumental windows is a potential synapomorphy for a larger group of groundwater ameirids as proposed by <xref ref-type="bibr" rid="B14">Karanovic and Hancock (2009)</xref>. The absence of the outer spine of the <abbrev xmlns:xlink="http://www.w3.org/1999/xlink" xlink:title="leg 4" id="ABBRID0E4OAG" xlink:type="simple">P4</abbrev><abbrev xmlns:xlink="http://www.w3.org/1999/xlink" xlink:title="exopodal segment 2" id="ABBRID0EBPAG" xlink:type="simple">exp2</abbrev> is an autapomorphy for the new species.</p></tp:treatment-sec><ref-list><ref id="B14"><mixed-citation xmlns:xlink="http://www.w3.org/1999/xlink" xlink:type="simple"><person-group><name name-style="western"><surname>Karanovic</surname><given-names>T</given-names></name><name name-style="western"><surname>Hancock</surname><given-names>P</given-names></name></person-group> (<year>2009</year>) <article-title>On the diagnostic characters of the genus <italic><tp:taxon-name><tp:taxon-name-part taxon-name-part-type="genus">Stygonitocrella</tp:taxon-name-part></tp:taxon-name></italic> (<tp:taxon-name><tp:taxon-name-part taxon-name-part-type="subclass">Copepoda</tp:taxon-name-part></tp:taxon-name>, <tp:taxon-name><tp:taxon-name-part taxon-name-part-type="order">Harpacticoida</tp:taxon-name-part></tp:taxon-name>), with descriptions of seven new species from Australian subterranean waters.</article-title><source>Zootaxa</source><volume>2324</volume>: <fpage>1</fpage>–<lpage>85</lpage>. <ext-link xlink:type="simple" ext-link-type="doi" xlink:href="10.11646/zootaxa.2324.1.1">https://doi.org/10.11646/zootaxa.2324.1.1</ext-link></mixed-citation></ref><ref id="B22"><mixed-citation xmlns:xlink="http://www.w3.org/1999/xlink" xlink:type="simple"><person-group><name name-style="western"><surname>Rouch</surname><given-names>R</given-names></name></person-group> (<year>1992</year>) <article-title>Un nouveau genre d’<tp:taxon-name><tp:taxon-name-part taxon-name-part-type="family">Ameiridae</tp:taxon-name-part></tp:taxon-name> (<tp:taxon-name><tp:taxon-name-part taxon-name-part-type="subclass">Copepoda</tp:taxon-name-part></tp:taxon-name>, <tp:taxon-name><tp:taxon-name-part taxon-name-part-type="order">Harpacticoida</tp:taxon-name-part></tp:taxon-name>) dans le milieu hyporhéique d’un cours d’eau de l’Arizona.</article-title><source>Stygologia</source><volume>7</volume>: <fpage>149</fpage>–<lpage>157</lpage>.</mixed-citation></ref></ref-list></tp:taxon-treatment>
